# Supplementary material for: Predicting Patient-Specific Tumor Dynamics: How Many Measurements Are Necessary?
Source: Cancers (Basel). 2023 Feb 21;15(5):1368. doi: 10.3390/cancers15051368 (PMC10000065; doi:10.3390/cancers15051368)
Supplement: Supplementary file 1 [file cancers-15-01368-s001.zip]

Archive with 1 entries (1 files):
- cancers-2183997-supplementary.pdf
